# Supplementary material for: Interplay Between Silicon and Iron Signaling Pathways to Regulate Silicon Transporter Lsi1 Expression in Rice
Source: Front Plant Sci. 2020 Jul 22;11:1065. doi: 10.3389/fpls.2020.01065 (PMC7387502; doi:10.3389/fpls.2020.01065)
Supplement: Supplementary file 2 [file Table_1.xlsx]

## Sheet: Sheet3
Detail of the treatments used to determine silicon and iron concentration.
	Treatment	Side of root
		A	A'
	T1 (control)	-Si+Fe	-Si+Fe
	T2	-Si-Fe	-Si-Fe
	T3	-Si-Fe	-Si+Fe
	T4	-Si-Fe	+Si-Fe
	T5	-Si-Fe	+Si+Fe
	T6	-Si+Fe	+Si+Fe
	T7	+Si+Fe	+Si+Fe

## Sheet: Silicon
Si concentration
Root							Shoot
Treatment	Side of root	Si concentration in the root					Treatment	Si concentration in the shoot
		CNT	PTT	KDML105				CNT1	PTT1	KDML105
1	1	0.0511082	0.0612745	0.0404757			1	0.168819	0.232932	0.224697
2	1	0.0515338	0.0627449	0.0426207			2	0.168819	0.233932	0.228697
3	1	0.0575665	0.0820194	0.0963621			3	0.159717	0.271408	0.128576
4	1	0.0625581	0.0520194	0.0963621			4	0.159717	0.271408	0.128576
5	1	0.174854	0.241664	0.0575665			5	3.65838	4.12835	4.26471
6	1	0.170316	0.159835	0.0575665			6	3.65838	4.12835	4.26471
7	1	0.106207	0.0658506	0.137432			7	3.3345	3.68209	3.53483
1	1	0.102048	0.0658506	0.13244			1	3.3345	3.68209	3.53483
2	1	0.0725413	0.0625749	0.0575665			2	0.214949	0.293009	0.239743
3	1	0.0775328	0.0575665	0.0575665			3	0.214949	0.293109	0.249743
4	1	0.0575665	0.087516	0.0977112			4	2.37152	3.34708	2.37701
5	1	0.0525749	0.0825244	0.0977112			5	2.37152	3.34708	2.37701
6	1	0.757398	0.692887	0.267306			6	6.95174	5.18307	4.80611
7	1	0.695241	0.638457	0.272972			7	6.97654	5.18207	4.80611
1	2	0.0536479	0.0967217	0.0438124
2	2	0.0638348	0.0967217	0.0477954
3	2	0.0635222	0.0862037	0.0925076
4	2	0.0640768	0.093862	0.0925076
5	2	0.736422	0.675353	0.16106
6	2	0.701413	0.668954	0.14212
7	2	0.41696	0.656556	0.249751
1	2	0.41696	0.651565	0.249751
2	2	0.0625581	0.0812443	0.0618995
3	2	0.0575665	0.0877268	0.0672668
4	2	0.277196	0.683356	0.182356
5	2	0.282188	0.683356	0.187348
6	2	0.746405	0.690036	0.267213
7	2	0.746405	0.690036	0.272205

## Sheet: Iron
Fe concentration
Root							Shoot
Treatment	Side of root	Fe concentration in the root					Treatment	Fe concentration in the shoot
		CNT	PTT	KDML105				CNT1	PTT1	KDML105
1	1	175.82	154.7	186			1	48	26.9239	40.4182
2	1	23.3	39	40.659			2	22.6378	7.89346	17.9532
3	1	18.34	56.8	55.96			3	45.277	28.3053	48.2137
4	1	17.83	67.7	34.75			4	19.7122	14.5256	17.7102
5	1	18.16	52.5	35.405			5	33.8269	13.1046	38.7887
6	1	182.32	156.23	169.085			6	48.0754	25.1312	42.8058
7	1	178.35	164.49	189.145			7	48.6114	20.5387	42.9555
1	1	175.42	154.725	186.01			1	49	26.9239	40
2	1	23.3	39.2	40.651			2	22.9	7.89346	18
3	1	18.35	58	55.9			3	44	28.3053	48.2137
4	1	17.8	67.745	34.752			4	20	14.5256	17.7102
5	1	19.17	52.5	35.405			5	33.2688	13.1046	38.7887
6	1	182.32	156.23	168.085			6	48.0754	25.1312	42.8058
7	1	178.36	158.1	189.145			7	48.6114	27.5387	43.5547
1	2	174.83	155	189
2	2	22.93	35.305	43.071
3	2	111.47	122	168.641
4	2	23.29	61.935	77.3
5	2	151.95	167	188
6	2	181.12	160.95	169.14
7	2	179.33	161.95	190.07
1	2	177.83	155	185
2	2	21.9	36.305	43.071
3	2	112.5	123	168.641
4	2	22.29	62.935	77.32
5	2	151.95	167.08	185
6	2	185.19	160.95	169.13
7	2	178.93	161	188.07
